# Supplementary material for: Limited Effects of Pain Control Treatments on Behaviour and Weight Gain of Pure and Crossbred Nellore Heifer Calves When Subjected to Hot-Iron Branding
Source: Animals (Basel). 2022 Nov 14;12(22):3143. doi: 10.3390/ani12223143 (PMC9686943; doi:10.3390/ani12223143)
Supplement: Supplementary file 1 [file animals-12-03143-s001.zip]

Archive with 1 entries (1 files):
- animals-1937109-supplementary.pdf
